# Supplementary material for: Comparative exome sequencing of metastatic lesions provides insights into the mutational progression of melanoma
Source: BMC Genomics. 2012 Sep 24;13:505. doi: 10.1186/1471-2164-13-505 (PMC3500261; doi:10.1186/1471-2164-13-505)
Supplement: Additional file 1 — Table S1. Is a table listing the relevant clinical information for the patients in each set. [file 1471-2164-13-505-S1.xlsx]

## Sheet: Sheet2
Tumor Set designation	Patient Gender	Date of Birth	Date of diagnosis	Date of Death	Site of Primary	Primary Tumor Breslow Depth	Treatment information	Tumor designation	Age (Time of Surgery)	Surgery Date	Resected Tumor Source	Resected Tumor Size
130 set	F	1960-06-18	05/03/2001	n/a	Left Lower leg, calf	7mm	Interferon, thalidomide, whole brain radiation, stereotactic radiosurgery, temozolomide, IL-2	130T	49	2009-08-12	Thigh, subcutaneous	6x5x5 cm
								133T	49	2009-11-16	Thigh, subcutaneous	4x3x2.5 cm
98 set	F	1947-02-03	11/xx/2003	2006-06-07	Left foot	4mm	Interferon, tumor vaccine	14T	58	2005-05-26	Small Bowel	6 cm
								98T	58	2005-09-16	Small Bowel	9x5x4 cm
Supplementary table 1: Clinical information.
