# Supplementary material for: Comparative exome sequencing of metastatic lesions provides insights into the mutational progression of melanoma
Source: BMC Genomics. 2012 Sep 24;13:505. doi: 10.1186/1471-2164-13-505 (PMC3500261; doi:10.1186/1471-2164-13-505)
Supplement: Additional file 5 — Table S4. Is a complete list of pathways found to be enriched in each individual tumor sample. [file 1471-2164-13-505-S5.xlsx]

## Sheet: 98T enriched pathways
Pathway	98TBH
Graft-versus-Host Disease Signaling	6.51
Dendritic Cell Maturation	4.87
Axonal Guidance Signaling	4.87
G-Protein Coupled Receptor Signaling	3.59
iCOS-iCOSL Signaling in T Helper Cells	3.4
Type I Diabetes Mellitus Signaling	3.28
IL-10 Signaling	3.02
FXR/RXR Activation	2.73
Role of Osteoblasts, Osteoclasts and Chondrocytes in Rheumatoid Arthritis	2.73
Integrin Signaling	2.63
Breast Cancer Regulation by Stathmin1	2.51
Protein Kinase A Signaling	2.51
IL-6 Signaling	2.36
Molecular Mechanisms of Cancer	2.36
CCR5 Signaling in Macrophages	2.29
Cholecystokinin/Gastrin-mediated Signaling	2.29
p38 MAPK Signaling	2.17
ILK Signaling	2.06
Systemic Lupus Erythematosus Signaling	2.03
LXR/RXR Activation	2.03
CD28 Signaling in T Helper Cells	2.03
CCR3 Signaling in Eosinophils	2.03
fMLP Signaling in Neutrophils	2.03
Role of Macrophages, Fibroblasts and Endothelial Cells in Rheumatoid Arthritis	2.03
Production of Nitric Oxide and Reactive Oxygen Species in Macrophages	2.03
Actin Nucleation by ARP-WASP Complex	1.96
Leukocyte Extravasation Signaling	1.84
Autoimmune Thyroid Disease Signaling	1.83
Amyloid Processing	1.83
T Helper Cell Differentiation	1.82
Dopamine-DARPP32 Feedback in cAMP Signaling	1.79
PKC?? Signaling in T Lymphocytes	1.79
Crosstalk between Dendritic Cells and Natural Killer Cells	1.79
Role of NFAT in Regulation of the Immune Response	1.79
RhoA Signaling	1.79
Regulation of Actin-based Motility by Rho	1.79
Sertoli Cell-Sertoli Cell Junction Signaling	1.79
Acute Phase Response Signaling	1.79
VDR/RXR Activation	1.79
Paxillin Signaling	1.78
Fc?_ Receptor-mediated Phagocytosis in Macrophages and Monocytes	1.74
Inositol Phosphate Metabolism	1.69
Natural Killer Cell Signaling	1.69
NF-?_B Activation by Viruses	1.66
Thrombin Signaling	1.65
CTLA4 Signaling in Cytotoxic T Lymphocytes	1.64
Virus Entry via Endocytic Pathways	1.64
Altered T Cell and B Cell Signaling in Rheumatoid Arthritis	1.62
CREB Signaling in Neurons	1.62
HIF1?± Signaling	1.62
Endothelin-1 Signaling	1.58
Role of NFAT in Cardiac Hypertrophy	1.56
cAMP-mediated signaling	1.56
Calcium-induced T Lymphocyte Apoptosis	1.56
P2Y Purigenic Receptor Signaling Pathway	1.56
Factors Promoting Cardiogenesis in Vertebrates	1.56
Neuropathic Pain Signaling In Dorsal Horn Neurons	1.56
Role of PKR in Interferon Induction and Antiviral Response	1.56
Tight Junction Signaling	1.56
LPS-stimulated MAPK Signaling	1.49
B Cell Receptor Signaling	1.47
Atherosclerosis Signaling	1.46
Citrate Cycle	1.45
Phospholipase C Signaling	1.37
Lipid Antigen Presentation by CD1	1.36
Macropinocytosis Signaling	1.36
IL-12 Signaling and Production in Macrophages	1.31

## Sheet: 14T enriched pathways
Pathway	14TBH
Phospholipase C Signaling	3.32
Phospholipid Degradation	2.72
CCR3 Signaling in Eosinophils	2.3
RhoGDI Signaling	2.3
Glycerophospholipid Metabolism	2.3
Agrin Interactions at Neuromuscular Junction	2.22
Signaling by Rho Family GTPases	2.22
Axonal Guidance Signaling	1.99
Inositol Phosphate Metabolism	1.98
Linoleic Acid Metabolism	1.98
PI3K Signaling in B Lymphocytes	1.91
CREB Signaling in Neurons	1.75
B Cell Receptor Signaling	1.68
Activation of IRF by Cytosolic Pattern Recognition Receptors	1.6
fMLP Signaling in Neutrophils	1.58
Endothelin-1 Signaling	1.57
CXCR4 Signaling	1.57
G Beta Gamma Signaling	1.57
Molecular Mechanisms of Cancer	1.51
Leukocyte Extravasation Signaling	1.51
Fc?_ Receptor-mediated Phagocytosis in Macrophages and Monocytes	1.51
Tight Junction Signaling	1.51
?±-Adrenergic Signaling	1.51
Ephrin Receptor Signaling	1.51
NRF2-mediated Oxidative Stress Response	1.51
Role of MAPK Signaling in the Pathogenesis of Influenza	1.51
GNRH Signaling	1.5
Cardiac Hypertrophy Signaling	1.41
Selenoamino Acid Metabolism	1.41
Role of NFAT in Regulation of the Immune Response	1.38
Protein Kinase A Signaling	1.34
CCR5 Signaling in Macrophages	1.33

## Sheet: 133T enriched pathways
Pathway	133TBH
Antigen Presentation Pathway	3.56
Crosstalk between Dendritic Cells and Natural Killer Cells	1.89

## Sheet: 130T enriched pathways
Pathway	130TBH
Endothelin-1 Signaling	3.3
Crosstalk between Dendritic Cells and Natural Killer Cells	2.78
Synaptic Long Term Depression	2.78
G-Protein Coupled Receptor Signaling	1.8
cAMP-mediated signaling	1.8
Antigen Presentation Pathway	1.63
Role of NFAT in Regulation of the Immune Response	1.51
Type I Diabetes Mellitus Signaling	1.51
Eicosanoid Signaling	1.51
Role of PI3K/AKT Signaling in the Pathogenesis of Influenza	1.51
Retinoic acid Mediated Apoptosis Signaling	1.51
Gap Junction Signaling	1.51
MIF-mediated Glucocorticoid Regulation	1.51
MIF Regulation of Innate Immunity	1.51
Role of Oct4 in Mammalian Embryonic Stem Cell Pluripotency	1.51
iCOS-iCOSL Signaling in T Helper Cells	1.48
Glycerophospholipid Metabolism	1.48
Inhibition of Angiogenesis by TSP1	1.48
ATM Signaling	1.48
IL-17A Signaling in Airway Cells	1.48
Role of MAPK Signaling in the Pathogenesis of Influenza	1.48
CREB Signaling in Neurons	1.48
MSP-RON Signaling Pathway	1.48
IL-17A Signaling in Gastric Cells	1.48
PAK Signaling	1.48
CCR3 Signaling in Eosinophils	1.48
Role of NFAT in Cardiac Hypertrophy	1.46
PKC?? Signaling in T Lymphocytes	1.45
Aldosterone Signaling in Epithelial Cells	1.41
Pyrimidine Metabolism	1.41
Nur77 Signaling in T Lymphocytes	1.37
IL-15 Production	1.37
Role of CHK Proteins in Cell Cycle Checkpoint Control	1.37
Dopamine-DARPP32 Feedback in cAMP Signaling	1.37
Relaxin Signaling	1.37
IL-17A Signaling in Fibroblasts	1.37
FGF Signaling	1.31
