# Supplementary material for: Comparative exome sequencing of metastatic lesions provides insights into the mutational progression of melanoma
Source: BMC Genomics. 2012 Sep 24;13:505. doi: 10.1186/1471-2164-13-505 (PMC3500261; doi:10.1186/1471-2164-13-505)
Supplement: Additional file 6 — Table S5. Is a summary of sequencing statistics for each tumor. [file 1471-2164-13-505-S6.xlsx]

## Sheet: Sheet1
Sample	Total raw reads	Total raw bases	Aligned Reads	Aligned bases	Fraction reads aligning to genome	Aligned mean coverage	Genotype coverage
130N	159222218	14024559268	121061300	10633624525	0.760329	121.7	0.878
130T	131967714	11621657864	104193234	9150176259	0.789536	105	0.872
133T	126381498	11065220348	100978812	8830359287	0.799	100	0.874
14N	127094414	11153596364	98778998	8672781123	0.77721	97	0.879
14T	122039874	10725413874	96855676	8505799751	0.79364	94.3	0.873
98T	129599554	11390992054	102669396	9010231296	0.792205	100.8	0.873
Sequencing statistics for each sample. "Fraction reads aligning to genome" indicates the percentage of total raw reads able to be aligned to the hg18 version of the human genome. Aligned mean coverage indicates the average coverage at the baited regions (the total # of bases overlapping the baited regions divided by the number of bases in those regions.) Genotype coverage indicates the fraction o…
