# Supplementary material for: Comparative exome sequencing of metastatic lesions provides insights into the mutational progression of melanoma
Source: BMC Genomics. 2012 Sep 24;13:505. doi: 10.1186/1471-2164-13-505 (PMC3500261; doi:10.1186/1471-2164-13-505)
Supplement: Additional file 7 — Table S6. Is summary of pseudo-CGH windows used for deriving copy number from our exome sequencing. [file 1471-2164-13-505-S7.xlsx]

## Sheet: Sheet1
Met	Normal	Median (kb)	MAD	Number of Windows
130T	130N	7.03	9.64	121027
133T	130N	7.03	9.64	121027
14T	14N	10.57	14.01	98753
98T	14N	10.57	14.01	98753
Summary of pseudo-CGH windows. MAD, mean absolute deivation. Note windos are distributed across genome and not defined in regards to capture region.
