# Supplementary material for: Comparative exome sequencing of metastatic lesions provides insights into the mutational progression of melanoma
Source: BMC Genomics. 2012 Sep 24;13:505. doi: 10.1186/1471-2164-13-505 (PMC3500261; doi:10.1186/1471-2164-13-505)
Supplement: Additional file 8 — Table S7. Is complete list of primers used to evaluate our CNV data trough real time PCR. [file 1471-2164-13-505-S8.xlsx]

## Sheet: Sheet1
Primer name	Primer sequence
BRD8 for	5'-CTCTCGCTCACAGGAGGTTC-3'
BRD8 rev	5'-GGAAACAGCGTGAGGTCATT-3'
MAK for	5'-CGTTGCATTGAGAGGTGCTA-3'
MAK rev	5'-TGTGCCTAAAATATTCACCTTCTG-3'
LY96 for	5'-TTCCAAAGCGCAAAGAAGTT-3'
LY96 rev	5'-AAAAGGAACTTCCCATTTTCAA-3'
TNL1 for	5'-CTTGTCCAGCACATCACTGG-3'
TNL1 rev	5'-CCCTTCCCTCTTTCTCCTCA-3'
TCRA1 for	5'-AGATTACAAGGCGTGCTCGT-3'
TCRA1 rev	5'-AATTCCCACTTCCACACTGC-3'
EIF2AK4 for	5'-CAGGTGCAGAACAAGTTGGA-3'
IEF2AK4 rev	5'-CTCGATCCAGGCGTTGTAGT-3'
CEP152 for	5'-TTTAAGTGCGGTGACTGTGG-3'
CEP152 rev	5'-AATGGCTCTGGAAAGCTTGA-3'
CPNE2 for	5'-ACAGAAACCGCGATCAACA-3'
CPNE2 rev	5'-GAGAACTGGCCCAGGAAGTC-3'
Line-1 for	5'-AAACGGGCTCAACTACATGG-3'
Line-1 rev	5'-TGCTTTGAATGCGTCCCAGAG-3'
